# Supplementary material for: Common Bed Bugs: Non-Viable Hosts for Trypanosoma rangeli Parasites
Source: Cells. 2024 Dec 11;13(24):2042. doi: 10.3390/cells13242042 (PMC11674447; doi:10.3390/cells13242042)
Supplement: Supplementary file 1 [file cells-13-02042-s001.zip]

Archive with 1 entries (1 files):
- cells-3329085-supplementary.xlsx
