# Supplementary material for: Common Bed Bugs: Non-Viable Hosts for Trypanosoma rangeli Parasites
Source: Cells. 2024 Dec 11;13(24):2042. doi: 10.3390/cells13242042 (PMC11674447; doi:10.3390/cells13242042)
Supplement: Supplementary file 1 [file cells-13-02042-s001.zip › cells-3329085-supplementary.xlsx]

## Sheet: Figure 2
Figure2
Descriptive stats
Number of values	6	3	3	3	3
Minimum	8.075	10.35	8.775	7.775	8.075
25% Percentile	8.169	10.35	8.775	7.775	8.075
Median	8.213	10.7	8.9	7.85	8.1
75% Percentile	8.263	11.1	9.725	7.9	8.925
Maximum	8.3	11.1	9.725	7.9	8.925
Mean	8.208	10.72	9.133	7.842	8.367
Std. Deviation	0.07528	0.3753	0.5162	0.06292	0.4837
Std. Error of Mean	0.03073	0.2167	0.298	0.03632	0.2793
Lower 95% CI	8.129	9.784	7.851	7.685	7.165
Upper 95% CI	8.287	11.65	10.42	7.998	9.568
Data sets analyzed	A-E
ANOVA summary
F	41.21
P value	<0.0001
P value summary	****
Significant diff. among means (P < 0.05)?	Yes
R squared	0.9269
Brown-Forsythe test
F (DFn, DFd)	0.8841 (4, 13)
P value	0.5002
P value summary	ns
Are SDs significantly different (P < 0.05)?	No
Bartlett's test
Bartlett's statistic (corrected)
P value
P value summary
Are SDs significantly different (P < 0.05)?
ANOVA table	SS	DF	MS	F (DFn, DFd)	P value
Treatment (between columns)	16.72	4	4.18	F (4, 13) = 41.21	P<0.0001
Residual (within columns)	1.319	13	0.1014
Total	18.04	17
Model comparison	SS	DF	Probability it is correct
Null H. All population means identical	18.04	17	0.000009936%
Alternative H: Distinct population means	1.319	13	100%
Ratio of probabilities			0
Difference in AICc			32.25
Normality of Residuals
Test name	Statistics	P value	Passed normality test (alpha=0.05)?	P value summary
D'Agostino-Pearson omnibus (K2)	3.107	0.2115	Yes	ns
Anderson-Darling (A2*)	0.7296	0.0467	No	*
Shapiro-Wilk (W)	0.8956	0.0482	No	*
Kolmogorov-Smirnov (distance)	0.2044	0.0453	No	*
Data summary
Number of treatments (columns)	5
Number of values (total)	18
Number of families	1
Number of comparisons per family	10
Alpha	0.05
Tukey's multiple comparisons test	Mean Diff.	95.00% CI of diff.	Below threshold?	Summary	Adjusted P Value
control vs. 1	-2.508	-3.217 to -1.799	Yes	****	<0.0001
control vs. 4	-0.925	-1.634 to -0.2159	Yes	**	0.009
control vs. 7	0.3667	-0.3425 to 1.076	Yes	*	0.04065
control vs. 10	-0.1583	-0.8675 to 0.5508	Yes	*	0.049522
1 vs. 4	1.583	0.7645 to 2.402	Yes	***	0.0003
1 vs. 7	2.875	2.056 to 3.694	Yes	****	<0.0001
1 vs. 10	2.35	1.531 to 3.169	Yes	****	<0.0001
4 vs. 7	1.292	0.4728 to 2.110	Yes	**	0.002
4 vs. 10	0.7667	-0.05216 to 1.585	Yes	*	0.049
7 vs. 10	-0.525	-1.344 to 0.2938	Yes	*	0.03102
Test details	Mean 1	Mean 2	Mean Diff.	SE of diff.	n1	n2	q	DF
control vs. 1	8.208	10.72	-2.508	0.2252	6	3	15.75	13
control vs. 4	8.208	9.133	-0.925	0.2252	6	3	5.808	13
control vs. 7	8.208	7.842	0.3667	0.2252	6	3	2.302	13
control vs. 10	8.208	8.367	-0.1583	0.2252	6	3	0.9942	13
1 vs. 4	10.72	9.133	1.583	0.2601	3	3	8.61	13
1 vs. 7	10.72	7.842	2.875	0.2601	3	3	15.63	13
1 vs. 10	10.72	8.367	2.35	0.2601	3	3	12.78	13
4 vs. 7	9.133	7.842	1.292	0.2601	3	3	7.024	13
4 vs. 10	9.133	8.367	0.7667	0.2601	3	3	4.169	13
7 vs. 10	7.842	8.367	-0.525	0.2601	3	3	2.855	13
Compact letter display
1	a
4	ab
10	ac
control	b
7	c

## Sheet: Figure 3
Figure 3
Ordinary one-way ANOVA of CL-prolixicin RoB t rangeli
Number of families	1
Number of comparisons per family	21
Alpha	0.05
Šídák's multiple comparisons test	Mean Diff.	95.00% CI of diff.	Below threshold?	Summary	Adjusted P Value
0 vs. 1	4.81	2.337 to 7.284	Yes	****	<0.0001	A-B
0 vs. 4	3.327	0.8540 to 5.800	Yes	**	0.0021	A-C
0 vs. 7	0.3775	-2.096 to 2.851	No	ns	>0.9999	A-D
0 vs. 10	-1.724	-4.197 to 0.7494	No	ns	0.4611	A-E
0 vs. 14	-1.077	-3.550 to 1.397	No	ns	0.9767	A-F
0 vs. 17	1.371	-1.102 to 3.844	No	ns	0.8213	A-G
1 vs. 4	-1.483	-3.956 to 0.9902	No	ns	0.7157	B-C
1 vs. 7	-4.433	-6.906 to -1.960	Yes	****	<0.0001	B-D
1 vs. 10	-6.534	-9.007 to -4.061	Yes	****	<0.0001	B-E
1 vs. 14	-5.887	-8.360 to -3.414	Yes	****	<0.0001	B-F
1 vs. 17	-3.439	-5.912 to -0.9659	Yes	**	0.0013	B-G
4 vs. 7	-2.95	-5.423 to -0.4765	Yes	**	0.0088	C-D
4 vs. 10	-5.051	-7.524 to -2.578	Yes	****	<0.0001	C-E
4 vs. 14	-4.404	-6.877 to -1.931	Yes	****	<0.0001	C-F
4 vs. 17	-1.956	-4.429 to 0.5172	No	ns	0.258	C-G
7 vs. 10	-2.101	-4.575 to 0.3719	No	ns	0.1692	D-E
7 vs. 14	-1.454	-3.927 to 1.019	No	ns	0.7447	D-F
7 vs. 17	0.9936	-1.480 to 3.467	No	ns	0.9903	D-G
10 vs. 14	0.6472	-1.826 to 3.120	No	ns	>0.9999	E-F
10 vs. 17	3.095	0.6217 to 5.568	Yes	**	0.0051	E-G
14 vs. 17	2.448	-0.02549 to 4.921	No	ns	0.0546	F-G
Test details	Mean 1	Mean 2	Mean Diff.	SE of diff.	n1	n2	t
0 vs. 1	-3.333e-10	-4.81	4.81	0.7571	6	6	6.354
0 vs. 4	-3.333e-10	-3.327	3.327	0.7571	6	6	4.395
0 vs. 7	-3.333e-10	-0.3775	0.3775	0.7571	6	6	0.4986
0 vs. 10	-3.333e-10	1.724	-1.724	0.7571	6	6	2.277
0 vs. 14	-3.333e-10	1.077	-1.077	0.7571	6	6	1.422
0 vs. 17	-3.333e-10	-1.371	1.371	0.7571	6	6	1.811
1 vs. 4	-4.81	-3.327	-1.483	0.7571	6	6	1.959
1 vs. 7	-4.81	-0.3775	-4.433	0.7571	6	6	5.855
1 vs. 10	-4.81	1.724	-6.534	0.7571	6	6	8.63
1 vs. 14	-4.81	1.077	-5.887	0.7571	6	6	7.776
1 vs. 17	-4.81	-1.371	-3.439	0.7571	6	6	4.543
4 vs. 7	-3.327	-0.3775	-2.95	0.7571	6	6	3.896
4 vs. 10	-3.327	1.724	-5.051	0.7571	6	6	6.672
4 vs. 14	-3.327	1.077	-4.404	0.7571	6	6	5.817
4 vs. 17	-3.327	-1.371	-1.956	0.7571	6	6	2.584
7 vs. 10	-0.3775	1.724	-2.101	0.7571	6	6	2.776
7 vs. 14	-0.3775	1.077	-1.454	0.7571	6	6	1.921
7 vs. 17	-0.3775	-1.371	0.9936	0.7571	6	6	1.312
10 vs. 14	1.724	1.077	0.6472	0.7571	6	6	0.8549
10 vs. 17	1.724	-1.371	3.095	0.7571	6	6	4.088
14 vs. 17	1.077	-1.371	2.448	0.7571	6	6	3.233
Data sets analyzed	A-G
ANOVA summary
F	88.29
P value	<0.0001
P value summary	****
Significant diff. among means (P < 0.05)?	Yes
R squared	0.938
Brown-Forsythe test
F (DFn, DFd)	3.245 (6, 35)
P value	0.0122
P value summary	*
Are SDs significantly different (P < 0.05)?	Yes
Bartlett's test
Bartlett's statistic (corrected)	27.11
P value	0.0001
P value summary	***
Are SDs significantly different (P < 0.05)?	Yes
ANOVA table	SS	DF	MS	F (DFn, DFd)	P value
Treatment (between columns)	697.6	6	116.3	F (6, 35) = 88.29	P<0.0001
Residual (within columns)	46.09	35	1.317
Total	743.7	41
Ordinary one-way ANOVA of CL-defensin RoB t rangeli
Number of families	1
Number of comparisons per family	21
Alpha	0.05
Tukey's multiple comparisons test	Mean Diff.	95.00% CI of diff.	Below threshold?	Summary	Adjusted P Value
0 vs. 1	-11.86	-13.93 to -9.791	Yes	****	<0.0001	A-B
0 vs. 4	-6.404	-8.476 to -4.333	Yes	****	<0.0001	A-C
0 vs. 7	-5.338	-7.409 to -3.267	Yes	****	<0.0001	A-D
0 vs. 10	-6.735	-8.806 to -4.664	Yes	****	<0.0001	A-E
0 vs. 14	-0.8894	-2.961 to 1.182	No	ns	0.8272	A-F
0 vs. 17	-0.08778	-2.159 to 1.983	No	ns	>0.9999	A-G
1 vs. 4	5.457	3.386 to 7.528	Yes	****	<0.0001	B-C
1 vs. 7	6.523	4.452 to 8.594	Yes	****	<0.0001	B-D
1 vs. 10	5.127	3.056 to 7.198	Yes	****	<0.0001	B-E
1 vs. 14	10.97	8.901 to 13.04	Yes	****	<0.0001	B-F
1 vs. 17	11.77	9.703 to 13.85	Yes	****	<0.0001	B-G
4 vs. 7	1.066	-1.005 to 3.137	No	ns	0.6776	C-D
4 vs. 10	-0.3306	-2.402 to 1.741	No	ns	0.9987	C-E
4 vs. 14	5.515	3.444 to 7.586	Yes	****	<0.0001	C-F
4 vs. 17	6.317	4.245 to 8.388	Yes	****	<0.0001	C-G
7 vs. 10	-1.397	-3.468 to 0.6745	No	ns	0.3704	D-E
7 vs. 14	4.449	2.378 to 6.520	Yes	****	<0.0001	D-F
7 vs. 17	5.251	3.179 to 7.322	Yes	****	<0.0001	D-G
10 vs. 14	5.846	3.774 to 7.917	Yes	****	<0.0001	E-F
10 vs. 17	6.647	4.576 to 8.718	Yes	****	<0.0001	E-G
14 vs. 17	0.8017	-1.269 to 2.873	No	ns	0.8856	F-G
Test details	Mean 1	Mean 2	Mean Diff.	SE of diff.	n1	n2	q	DF
0 vs. 1	0	11.86	-11.86	0.6626	6	6	25.32	35
0 vs. 4	0	6.404	-6.404	0.6626	6	6	13.67	35
0 vs. 7	0	5.338	-5.338	0.6626	6	6	11.39	35
0 vs. 10	0	6.735	-6.735	0.6626	6	6	14.38	35
0 vs. 14	0	0.8894	-0.8894	0.6626	6	6	1.898	35
0 vs. 17	0	0.08778	-0.08778	0.6626	6	6	0.1874	35
1 vs. 4	11.86	6.404	5.457	0.6626	6	6	11.65	35
1 vs. 7	11.86	5.338	6.523	0.6626	6	6	13.92	35
1 vs. 10	11.86	6.735	5.127	0.6626	6	6	10.94	35
1 vs. 14	11.86	0.8894	10.97	0.6626	6	6	23.42	35
1 vs. 17	11.86	0.08778	11.77	0.6626	6	6	25.13	35
4 vs. 7	6.404	5.338	1.066	0.6626	6	6	2.275	35
4 vs. 10	6.404	6.735	-0.3306	0.6626	6	6	0.7057	35
4 vs. 14	6.404	0.8894	5.515	0.6626	6	6	11.77	35
4 vs. 17	6.404	0.08778	6.317	0.6626	6	6	13.48	35
7 vs. 10	5.338	6.735	-1.397	0.6626	6	6	2.981	35
7 vs. 14	5.338	0.8894	4.449	0.6626	6	6	9.496	35
7 vs. 17	5.338	0.08778	5.251	0.6626	6	6	11.21	35
10 vs. 14	6.735	0.8894	5.846	0.6626	6	6	12.48	35
10 vs. 17	6.735	0.08778	6.647	0.6626	6	6	14.19	35
14 vs. 17	0.8894	0.08778	0.8017	0.6626	6	6	1.711	35
Compact letter display
1	A
10	B
4	B
7	B
14	C
17	C
0	C
Ordinary one-way ANOVA of CL-prolixicin midgut t rangeli
Number of families	1
Number of comparisons per family	21
Alpha	0.05
Tukey's multiple comparisons test	Mean Diff.	95.00% CI of diff.	Below threshold?	Summary	Adjusted P Value
0 vs. 1	1.693	0.03690 to 3.348	Yes	*	0.0424	A-B
0 vs. 4	1.88	0.2241 to 3.535	Yes	*	0.0176	A-C
0 vs. 7	0.2486	-1.407 to 1.904	No	ns	0.9991	A-D
0 vs. 10	0.8219	-0.8337 to 2.478	No	ns	0.7123	A-E
0 vs. 14	1.043	-0.6131 to 2.698	No	ns	0.4517	A-F
0 vs. 17	0.5853	-1.070 to 2.241	No	ns	0.9223	A-G
1 vs. 4	0.1872	-1.468 to 1.843	No	ns	0.9998	B-C
1 vs. 7	-1.444	-3.099 to 0.2117	No	ns	0.1215	B-D
1 vs. 10	-0.8706	-2.526 to 0.7850	No	ns	0.656	B-E
1 vs. 14	-0.65	-2.306 to 1.006	No	ns	0.8787	B-F
1 vs. 17	-1.107	-2.763 to 0.5484	No	ns	0.3802	B-G
4 vs. 7	-1.631	-3.287 to 0.02449	No	ns	0.0557	C-D
4 vs. 10	-1.058	-2.713 to 0.5978	No	ns	0.4343	C-E
4 vs. 14	-0.8372	-2.493 to 0.8184	No	ns	0.6949	C-F
4 vs. 17	-1.294	-2.950 to 0.3612	No	ns	0.2113	C-G
7 vs. 10	0.5733	-1.082 to 2.229	No	ns	0.9291	D-E
7 vs. 14	0.7939	-0.8617 to 2.449	No	ns	0.7435	D-F
7 vs. 17	0.3367	-1.319 to 1.992	No	ns	0.9951	D-G
10 vs. 14	0.2206	-1.435 to 1.876	No	ns	0.9995	E-F
10 vs. 17	-0.2367	-1.892 to 1.419	No	ns	0.9993	E-G
14 vs. 17	-0.4572	-2.113 to 1.198	No	ns	0.9757	F-G
Test details	Mean 1	Mean 2	Mean Diff.	SE of diff.	n1	n2	q	DF
0 vs. 1	-1.833e-08	-1.693	1.693	0.5296	6	6	4.519	35
0 vs. 4	-1.833e-08	-1.88	1.88	0.5296	6	6	5.019	35
0 vs. 7	-1.833e-08	-0.2486	0.2486	0.5296	6	6	0.6638	35
0 vs. 10	-1.833e-08	-0.8219	0.8219	0.5296	6	6	2.195	35
0 vs. 14	-1.833e-08	-1.043	1.043	0.5296	6	6	2.784	35
0 vs. 17	-1.833e-08	-0.5853	0.5853	0.5296	6	6	1.563	35
1 vs. 4	-1.693	-1.88	0.1872	0.5296	6	6	0.4999	35
1 vs. 7	-1.693	-0.2486	-1.444	0.5296	6	6	3.855	35
1 vs. 10	-1.693	-0.8219	-0.8706	0.5296	6	6	2.325	35
1 vs. 14	-1.693	-1.043	-0.65	0.5296	6	6	1.736	35
1 vs. 17	-1.693	-0.5853	-1.107	0.5296	6	6	2.956	35
4 vs. 7	-1.88	-0.2486	-1.631	0.5296	6	6	4.355	35
4 vs. 10	-1.88	-0.8219	-1.058	0.5296	6	6	2.824	35
4 vs. 14	-1.88	-1.043	-0.8372	0.5296	6	6	2.236	35
4 vs. 17	-1.88	-0.5853	-1.294	0.5296	6	6	3.456	35
7 vs. 10	-0.2486	-0.8219	0.5733	0.5296	6	6	1.531	35
7 vs. 14	-0.2486	-1.043	0.7939	0.5296	6	6	2.12	35
7 vs. 17	-0.2486	-0.5853	0.3367	0.5296	6	6	0.899	35
10 vs. 14	-0.8219	-1.043	0.2206	0.5296	6	6	0.5889	35
10 vs. 17	-0.8219	-0.5853	-0.2367	0.5296	6	6	0.6319	35
14 vs. 17	-1.043	-0.5853	-0.4572	0.5296	6	6	1.221	35
Compact letter display
0	A
7	A B
17	A B
10	A B
14	A B
1	B
4	B
Ordinary one-way ANOVA of CL-defensin midgut t rangeli
Number of families	1
Number of comparisons per family	21
Alpha	0.05
Tukey's multiple comparisons test	Mean Diff.	95.00% CI of diff.	Below threshold?	Summary	Adjusted P Value
0 vs. 1	-11.56	-13.66 to -9.462	Yes	****	<0.0001	A-B
0 vs. 4	-6.912	-9.011 to -4.813	Yes	****	<0.0001	A-C
0 vs. 7	-4.432	-6.531 to -2.333	Yes	****	<0.0001	A-D
0 vs. 10	-2.448	-4.547 to -0.3488	Yes	*	0.0137	A-E
0 vs. 14	-1.812	-3.911 to 0.2873	No	ns	0.1288	A-F
0 vs. 17	-1.878	-3.977 to 0.2212	No	ns	0.1048	A-G
1 vs. 4	4.649	2.551 to 6.748	Yes	****	<0.0001	B-C
1 vs. 7	7.129	5.030 to 9.228	Yes	****	<0.0001	B-D
1 vs. 10	9.113	7.014 to 11.21	Yes	****	<0.0001	B-E
1 vs. 14	9.749	7.651 to 11.85	Yes	****	<0.0001	B-F
1 vs. 17	9.683	7.584 to 11.78	Yes	****	<0.0001	B-G
4 vs. 7	2.479	0.3805 to 4.578	Yes	*	0.0121	C-D
4 vs. 10	4.464	2.365 to 6.563	Yes	****	<0.0001	C-E
4 vs. 14	5.1	3.001 to 7.199	Yes	****	<0.0001	C-F
4 vs. 17	5.034	2.935 to 7.133	Yes	****	<0.0001	C-G
7 vs. 10	1.984	-0.1145 to 4.083	No	ns	0.074	D-E
7 vs. 14	2.621	0.5216 to 4.719	Yes	**	0.0069	D-F
7 vs. 17	2.554	0.4555 to 4.653	Yes	**	0.009	D-G
10 vs. 14	0.6361	-1.463 to 2.735	No	ns	0.9617	E-F
10 vs. 17	0.57	-1.529 to 2.669	No	ns	0.9776	E-G
14 vs. 17	-0.06611	-2.165 to 2.033	No	ns	>0.9999	F-G
Test details	Mean 1	Mean 2	Mean Diff.	SE of diff.	n1	n2	q	DF
0 vs. 1	-1.5e-08	11.56	-11.56	0.6715	6	6	24.35	35
0 vs. 4	-1.5e-08	6.912	-6.912	0.6715	6	6	14.56	35
0 vs. 7	-1.5e-08	4.432	-4.432	0.6715	6	6	9.335	35
0 vs. 10	-1.5e-08	2.448	-2.448	0.6715	6	6	5.155	35
0 vs. 14	-1.5e-08	1.812	-1.812	0.6715	6	6	3.816	35
0 vs. 17	-1.5e-08	1.878	-1.878	0.6715	6	6	3.955	35
1 vs. 4	11.56	6.912	4.649	0.6715	6	6	9.793	35
1 vs. 7	11.56	4.432	7.129	0.6715	6	6	15.01	35
1 vs. 10	11.56	2.448	9.113	0.6715	6	6	19.19	35
1 vs. 14	11.56	1.812	9.749	0.6715	6	6	20.53	35
1 vs. 17	11.56	1.878	9.683	0.6715	6	6	20.39	35
4 vs. 7	6.912	4.432	2.479	0.6715	6	6	5.222	35
4 vs. 10	6.912	2.448	4.464	0.6715	6	6	9.402	35
4 vs. 14	6.912	1.812	5.1	0.6715	6	6	10.74	35
4 vs. 17	6.912	1.878	5.034	0.6715	6	6	10.6	35
7 vs. 10	4.432	2.448	1.984	0.6715	6	6	4.18	35
7 vs. 14	4.432	1.812	2.621	0.6715	6	6	5.519	35
7 vs. 17	4.432	1.878	2.554	0.6715	6	6	5.38	35
10 vs. 14	2.448	1.812	0.6361	0.6715	6	6	1.34	35
10 vs. 17	2.448	1.878	0.57	0.6715	6	6	1.201	35
14 vs. 17	1.812	1.878	-0.06611	0.6715	6	6	0.1392	35
Compact letter display
1	A
4	B
7	C
10	C D
17	D E
14	D E
0	E

## Sheet: Figure 4
Figure 4
Comparison of Survival Curves			Comparison of Survival Curves			Comparison of Survival Curves			Comparison of Survival Curves			Comparison of Survival Curves
Log-rank (Mantel-Cox) test (recommended)			Log-rank (Mantel-Cox) test			Log-rank (Mantel-Cox) test			Log-rank (Mantel-Cox) test			Log-rank (Mantel-Cox) test
Chi square	29.26		Chi square	9.548		Chi square	10.79		Chi square	17.96		Chi square	1.62
df	3		df	1		df	1		df	1		df	1
P value	<0.0001		P value	0.002		P value	0.001		P value	<0.0001		P value	0.2031
P value summary	****		P value summary	**		P value summary	**		P value summary	****		P value summary	ns
Are the survival curves sig different?	Yes		Are the survival curves sig different?	Yes		Are the survival curves sig different?	Yes		Are the survival curves sig different?	Yes		Are the survival curves sig different?	No
Logrank test for trend (recommended)			Gehan-Breslow-Wilcoxon test			Gehan-Breslow-Wilcoxon test			Gehan-Breslow-Wilcoxon test			Gehan-Breslow-Wilcoxon test
Chi square	27.67		Chi square	10.67		Chi square	10.75		Chi square	18.53		Chi square	1.587
df	1		df	1		df	1		df	1		df	1
P value	<0.0001		P value	0.0011		P value	0.001		P value	<0.0001		P value	0.2078
P value summary	****		P value summary	**		P value summary	**		P value summary	****		P value summary	ns
Sig. trend?	Yes		Are the survival curves sig different?	Yes		Are the survival curves sig different?	Yes		Are the survival curves sig different?	Yes		Are the survival curves sig different?	No
Gehan-Breslow-Wilcoxon test			Median survival			Median survival			Median survival			Median survival
Chi square	29.29		T. rangeli	Undefined		blood-fed	Undefined		T. rangeli	Undefined		blood-fed	Undefined
df	3		E.coli	Undefined		E.coli	Undefined		unfed	9		T. rangeli	Undefined
P value	<0.0001
P value summary	****		Hazard Ratio (Mantel-Haenszel)	B/C	C/B	Hazard Ratio (Mantel-Haenszel)	A/C	C/A	Hazard Ratio (Mantel-Haenszel)	B/D	D/B	Hazard Ratio (Mantel-Haenszel)	A/B	B/A
Are the survival curves sig different?	Yes		Ratio (and its reciprocal)	0.2727	3.667	Ratio (and its reciprocal)	0.2071	4.829	Ratio (and its reciprocal)	0.2249	4.446	Ratio (and its reciprocal)	0.3692	2.708
			95% CI of ratio	0.1196 to 0.6218	1.608 to 8.360	95% CI of ratio	0.08092 to 0.5299	1.887 to 12.36	95% CI of ratio	0.1128 to 0.4485	2.230 to 8.864	95% CI of ratio	0.07961 to 1.713	0.5839 to 12.56
			Hazard Ratio (logrank)	B/C	C/B	Hazard Ratio (logrank)	A/C	C/A	Hazard Ratio (logrank)	B/D	D/B	Hazard Ratio (logrank)	A/B	B/A
			Ratio (and its reciprocal)	0.266	3.76	Ratio (and its reciprocal)	0.07887	12.68	Ratio (and its reciprocal)	0.1896	5.273	Ratio (and its reciprocal)	0.2776	3.602
			95% CI of ratio	0.1189 to 0.5951	1.680 to 8.411	95% CI of ratio	0.03165 to 0.1966	5.088 to 31.60	95% CI of ratio	0.09670 to 0.3719	2.689 to 10.34	95% CI of ratio	0.06011 to 1.282	0.7799 to 16.64
